# Supplementary material for: Sensitive detection of pathological seeds of α-synuclein, tau and prion protein on solid surfaces
Source: PLoS Pathog. 2024 Apr 19;20(4):e1012175. doi: 10.1371/journal.ppat.1012175 (PMC11062561; doi:10.1371/journal.ppat.1012175)
Supplement: S1 Appendix — (XLSX) [file ppat.1012175.s003.xlsx]

## Sheet: Fig 1
Time (h)	Uninfected 24h			263k 24h			263k 1y
0.76	5818	5817	5744	5861	6729	5585	5730	5650	5775
1.52	5623	5605	5650	5660	5610	5550	5689	5599	5694
2.28	5586	5530	5615	5590	5507	5796	5683	5707	5464
3.04	5621	5528	5504	5542	5515	5745	5609	5484	5443
3.8	5715	5541	5651	5636	7500	5517	5593	5469	5639
4.56	5777	5524	5698	8038	41262	6576	5503	5579	5475
5.32	5695	5518	5775	42023	49601	19587	5756	5684	5454
6.08	5659	5476	5692	46329	50249	47821	5842	5528	5601
6.84	5742	5366	5757	47238	49639	46856	5793	5479	5553
7.6	5738	5377	5837	46994	48533	46288	5791	5459	6294
8.36	5847	5435	5661	47569	46662	45764	5678	5390	25397
9.12	5745	5536	5686	47551	45259	46061	5701	5487	82293
9.88	5994	5428	5664	46462	43271	45645	6432	5576	92202
10.64	5831	5468	5637	47482	41521	44975	30223	5912	94530
11.4	5629	5502	5611	46308	39484	41620	41593	10439	91771
12.16	5734	5450	5586	44515	37020	40547	41130	40754	90173
12.92	5680	5352	5523	44464	35476	38155	41185	38779	86933
13.68	5556	5239	5574	43906	34328	39385	40555	38250	84777
14.44	5654	5409	5513	43580	31768	35430	39851	37597	82578
15.2	5552	5453	5477	42031	29988	33555	39943	37539	81735
15.96	5569	5394	5427	40853	29008	32017	40330	36829	79111
16.72	5504	5377	5406	39807	27771	30871	39347	36213	79245
17.48	5594	5273	5378	38313	27198	29543	39274	34414	77281
18.24	5509	5321	5389	37646	26292	28397	38368	32940	74535
19	5631	5427	5325	37165	25778	27808	39412	34007	71278
19.76	5554	5424	5334	35967	25261	27091	37579	31780	69095
20.52	5446	5355	5306	34100	24955	26321	38848	30214	68015
21.28	5427	5283	5230	33476	24484	25717	36535	29949	66261
22.04	5444	5386	5218	33179	24766	25017	36859	28660	65348
22.8	5430	5399	5257	32728	24670	24920	35121	28251	62740
23.56	5533	5279	5216	31280	24713	24580	34420	26825	61887
24.32	5349	5165	5072	30972	23596	24239	34207	26106	60495
25.08	5446	5209	5067	29769	24222	24124	33276	25241	59317
25.84	5329	5212	5158	29340	22803	23715	32412	24222	58309
26.6	5307	5275	5106	29138	23845	23559	30806	24091	64500
27.36	5354	5284	5133	28874	25038	23273	30462	23172	58062
28.12	5291	5138	5099	28685	23201	24727	30656	22633	58649
28.88	5314	5145	4989	28133	23080	24348	29470	24916	57747
29.64	5388	5076	5003	28504	22869	24269	30178	22500	56588
30.4	5279	5096	5049	28174	23763	23636	29806	22460	55314
31.16	5299	4989	5099	27857	24990	23796	29214	21620	53934
31.92	5373	5020	4971	27556	23589	23684	28871	24177	53193
32.68	5394	5061	5056	27237	26624	23410	28175	24675	52455
33.44	5202	5066	4857	27160	27147	23239	28104	21193	52148
34.2	5317	5014	4988	28089	25755	24402	27961	23704	51588
34.96	5222	5000	5105	27617	24736	23102	27902	23974	57399
35.72	5156	4991	4867	27048	25174	23127	27484	24314	50819
36.48	5195	5001	4910	26641	23116	22771	26911	22917	49654
37.24	5170	5024	4903	26807	23839	22920	26560	22815	50440
38	5324	4904	4805	25675	24044	22867	26520	21818	47779
38.76	5225	4974	4818	25474	23906	23850	25005	22867	47537
39.52	5219	4935	4860	26562	23662	22892	26025	21906	47822
40.28	5079	4907	4858	26355	22312	22563	26057	22778	48265
		0.001	0.001			0			0
		0	93			42236			88755

## Sheet: Fig3A
Time (h)	263K Solution				Uninfected Solution				263k Stainless steel-bound				Uninfected Stainless steel-bound
0.716667	5437	5259	5265	5359	6487	6451	6460	6365	5412	5342	5374	5059	5321	5223	5275	5135
1.43333	5481	5250	5221	5463	6533	6436	6287	6213	5581	5338	5558	5118	5305	5259	5241	5178
2.15	5386	5415	5384	5482	6461	6433	6324	6299	5595	5410	5543	5165	5345	5299	5280	5301
2.86667	5536	5498	5339	5507	6444	6474	6368	6255	5634	5441	5442	5076	5389	5325	5342	5282
3.58333	5480	6323	5477	5795	6499	6479	6323	6253	5604	5404	5394	5074	5350	5319	5285	5344
4.3	5981	14896	6489	9210	6487	6454	6385	6216	5523	5446	5443	5039	5404	5298	5371	5392
5.01667	6683	45069	10400	21434	6517	6469	6349	6191	5539	5395	5332	5159	5302	5326	5516	5358
5.73333	11972	45055	44670	44594	6460	6440	6329	6255	5522	5336	5335	5187	5294	5272	5482	5335
6.45	36721	43597	45266	44298	6544	6324	6275	6262	5481	5358	5267	5130	5296	5319	5408	5461
7.16667	42768	43625	43978	44454	6589	6419	6278	6298	5423	5381	5221	5102	5403	5212	5503	5264
7.88333	41637	43010	43410	44050	6552	6457	6341	6396	5508	5307	5206	5122	5303	5305	5400	5262
8.6	40703	41964	43136	43707	6521	6414	6388	6319	5437	5669	5375	5131	5382	5294	5413	5391
9.31667	39481	40535	41609	43353	6530	6557	6312	6257	5435	7850	5400	5082	5224	5321	5209	5191
10.0333	38959	39752	40536	42173	6509	6419	6236	6223	5657	30819	5285	4947	5194	5179	5251	5237
10.75	37517	38063	39550	41863	6525	6468	6276	6373	5597	33113	5423	5064	5126	5276	5257	5185
11.4667	36169	37236	38319	41062	6539	6356	6382	6353	6906	35468	5381	5003	5135	5218	5208	5266
12.1833	34527	35728	36079	39874	6522	6563	6341	6254	11268	35932	5414	4938	5041	5146	5149	5276
12.9	32976	34138	35041	37995	6572	6435	6382	6307	42094	35913	6790	4852	5062	5087	5221	5045
13.6167	32154	32776	33403	36830	6508	6467	6441	6300	79325	36138	13075	4841	5065	5264	5144	5094
14.3333	30905	31811	32918	35833	6546	6458	6499	6225	80345	35491	42502	4774	5091	5116	5140	5163
15.05	29396	30817	32581	34476	6559	6487	6320	6241	75876	34783	83971	4810	5103	5099	5147	5143
15.7667	28804	30277	30742	33704	6509	6422	6421	6230	80051	34284	85962	6110	5152	5192	5121	5288
16.4833	27854	29493	30575	32618	6490	6514	6320	6274	85427	33282	84853	20906	5167	5195	5115	5247
17.2	27559	28827	29891	31782	6507	6441	6366	6388	81208	32976	85772	28022	5129	5014	5086	5190
17.9167	26968	28212	29572	30886	6578	6448	6480	6199	74811	31810	84394	27262	5148	5109	5037	5147
18.6333	26721	27770	29159	30279	6573	6489	6369	6221	73578	30436	81614	27997	5098	5042	5112	5002
19.35	26201	27545	29584	29489	6457	6366	6350	6331	77443	30027	80385	28121	5181	5105	5091	5013
20.0667	26007	27200	29247	29257	6498	6496	6304	6270	67326	29249	78823	27727	5004	5109	5048	5027
20.7833	25816	26510	27841	28862	6575	6409	6408	6331	71785	27810	77970	27981	5011	5150	5008	5007
21.5	25580	26773	28072	28320	6569	6429	6419	6318	71311	26492	76263	27664	5093	4973	4919	5060
22.2167	25404	26713	27546	28045	6473	6479	6357	6344	70805	25992	74139	27064	5026	4942	4956	4998
22.9333	25368	26603	27555	27822	6624	6447	6377	6304	69988	25234	72087	26473	5108	5067	5017	5000
23.65	25251	26247	27727	27590	6507	6404	6467	6258	66645	24946	71284	26094	5024	4999	4882	5019
24.3667	24926	25913	27327	27550	6541	6499	6353	6288	63232	23420	69526	25724	4996	4925	4891	4998
25.0833	25028	25817	26789	27263	6477	6350	6316	6272	63109	23057	68311	24670	5025	4927	4856	4986
25.8	25069	25783	27594	27157	6473	6493	6268	6324	61139	22384	65928	23908	5055	4844	4918	4867
26.5167	24736	25828	26787	26636	6629	6522	6370	6307	65715	22259	64299	23269	4906	4827	4903	4924
27.2333	24622	25814	26692	26790	6625	6471	6313	6373	63900	21604	62925	22701	4928	4826	4903	4829
27.95	24499	25578	27387	26555	6562	6396	6380	6284	61837	21665	61341	22041	4805	4801	4751	4858
28.6667	24419	25152	26596	26659	6574	6385	6412	6290	61146	20886	59061	21164	4808	4775	4839	4830
29.3833	24089	25299	26567	26543	6519	6437	6369	6246	63041	20782	58197	20592	4794	4831	4807	4886
30.1	24149	24948	26322	26541	6543	6430	6451	6332	60245	20405	58145	20257	4851	4783	4777	4817
30.8167	24344	25081	26856	26507	6498	6404	6356	6344	64476	20266	57141	19885	4755	4785	4754	4836
31.5333	24293	24913	26350	26491	6490	6471	6327	6348	62805	20068	55877	19458	4843	4823	4796	4734
32.25	24224	25079	25880	26338	6475	6500	6392	6191	61977	20036	55933	19003	4830	4783	4712	4765
32.9667	24034	25054	26249	26367	6475	6502	6322	6409	61765	20002	55682	18575	4805	4782	4735	4712
33.6833	24060	24753	25593	26355	6533	6436	6331	6232	63147	19596	54733	18512	4789	4817	4759	4830
34.4	23931	24584	26431	25789	6544	6400	6303	6235	61845	19824	55451	18094	4806	4742	5000	4753
35.1167	23816	24549	26319	26011	6625	6430	6330	6331	61454	19577	55490	18035	4762	4696	4868	4737
35.8333	23909	24485	25645	26083	6580	6334	6428	6274	60941	19886	54181	17872	4750	4757	4709	4684
36.55	23857	24221	26526	25768	6482	6490	6376	6263	61257	19568	54163	17683	4679	4683	4834	4597
37.2667	23846	24279	25981	25710	6497	6382	6374	6206	59892	19652	53813	17500	4685	4796	4695	4794
37.9833	23712	24185	25576	25950	6564	6470	6359	6355	60313	19374	53580	17343	4709	4717	4714	4772
38.7	23442	24048	25386	25746	6551	6547	6374	6285	60402	19836	53597	17482	4676	4680	4670	4763
39.4167	23789	23811	25404	25796	6451	6489	6374	6422	59306	19411	53771	17338	4770	4740	4873	4703
40.1333	23362	23752	25304	25628	6558	6495	6345	6351	60298	19043	53468	17159	4719	4743	4598	4670
40.85	23330	23751	26036	25295	6597	6538	6306	6387	58063	19225	53254	17184	4642	4670	4716	4625

## Sheet: Fig3B
Time (h)	Uninfected acylic-bound				263k acrylic-bound
0.716667	5475	5376	5205	5221	5393	5398	5292	5296
1.43333	5445	5445	5145	5247	5577	5436	5389	5334
2.15	5520	5413	5225	5263	5537	5431	5451	5340
2.86667	5712	5373	5281	5314	5612	5436	5380	5318
3.58333	5704	5354	5220	5320	5682	5427	5354	5408
4.3	5684	5448	5211	5302	5667	5393	5401	5485
5.01667	5557	5519	5283	5452	5580	5486	5420	5607
5.73333	5568	5457	5350	5534	5727	5566	5550	5588
6.45	5566	5419	5404	5441	5724	5432	5502	5682
7.16667	5549	5390	5444	5570	5687	5393	5544	5622
7.88333	5443	5450	5422	5518	5688	5386	5463	5603
8.6	5460	5257	5309	5415	5578	5429	5521	5935
9.31667	5429	5370	5199	5338	5638	6192	5407	10095
10.0333	5403	5505	5149	5355	5573	21870	5383	55602
10.75	5492	5270	5223	5400	5618	37407	5417	69224
11.4667	5356	5223	5211	5306	7963	38766	8245	73494
12.1833	5286	5385	5250	5235	33946	41041	35098	74705
12.9	5363	5305	5151	5262	37195	39636	36460	76369
13.6167	5283	5269	5227	5188	37987	39751	37056	75753
14.3333	5312	5316	5337	5267	38119	39325	37027	76493
15.05	5301	5143	5098	5245	37649	39380	37640	76692
15.7667	5175	5140	5191	5262	37542	38843	37448	75835
16.4833	5191	5172	5096	5253	36954	37771	37077	75563
17.2	5132	5118	5102	5158	36742	37314	36888	74689
17.9167	5198	5031	5045	5233	36252	36360	36528	73807
18.6333	5193	5071	5052	5197	35394	35657	36260	73702
19.35	5051	4977	5020	5125	34535	35739	35489	72293
20.0667	5101	5056	5077	5187	33696	33792	34838	70798
20.7833	5088	5031	4933	5056	32724	31667	33736	70640
21.5	5057	4998	4972	5198	31425	30890	32800	70464
22.2167	4991	4978	4967	4955	30260	30837	32471	69829
22.9333	4975	5066	4940	5138	29479	29036	31063	69081
23.65	4977	4952	4936	5091	28405	27651	30118	68850
24.3667	4946	4896	4966	5110	27601	26816	29158	69108
25.0833	4941	4925	4977	5130	26562	25980	28409	67467
25.8	4947	4865	4901	5113	25921	25531	27346	66751
26.5167	4883	4956	4811	5037	25158	24749	27235	65945
27.2333	4904	4965	4848	5121	24266	25062	26696	66321
27.95	4935	4944	4823	4865	23849	23326	25712	66154
28.6667	4918	4907	4799	4987	23057	23104	25397	65070
29.3833	4813	4941	4804	4969	22589	22375	24221	64160
30.1	4846	4888	4829	4961	22311	22537	24775	63830
30.8167	4785	4707	4767	4882	22216	21484	23728	63950
31.5333	4791	4765	4738	4836	21867	21790	23419	64548
32.25	4862	4869	4775	4835	21360	20881	23192	64738
32.9667	4780	4782	4734	4893	21240	21300	22918	65193
33.6833	4826	4736	4745	4885	21149	22149	23306	64515
34.4	4733	4746	4718	4771	21073	20738	22758	64301
35.1167	4752	4748	4665	4884	20885	20589	22615	63703
35.8333	4805	4743	4760	4780	20853	21277	22023	61548
36.55	4718	4713	4709	4893	20761	20831	22036	58945
37.2667	4878	4699	4661	4689	20676	20623	21938	58663
37.9833	4789	4766	4653	4813	20521	20296	21791	58891
38.7	4898	4756	4624	4728	20470	20249	21936	59038
39.4167	4773	4803	4599	4756	20448	21199	21525	59775
40.1333	4779	4856	4635	4789	20442	21345	21880	58902
40.85	5035	4727	4688	4843	20040	20367	21889	58398

## Sheet: Fig3c
Time (h)	Uninfected multi-spot Stainless Steel bound				263k multi-spot stainless steel bound
0.716667	5782	5763	5497	5678	5683	5756	5613	5596
1.43333	5717	5676	5531	5569	5571	5537	5495	5596
2.15	5584	5481	5505	5513	5543	5391	5399	5456
2.86667	5433	5424	5432	5496	5413	5391	5429	5309
3.58333	5550	5459	5392	5376	5376	5324	5306	5292
4.3	5454	5484	5431	5349	5389	5403	5324	5391
5.01667	5446	5396	5260	5322	5371	5498	5261	5187
5.73333	5418	5392	5314	5345	5323	5318	5294	5205
6.45	5464	5303	5259	5205	5319	5390	5305	5160
7.16667	5446	5268	5176	5260	5319	5341	5285	5099
7.88333	5422	5214	5237	5178	5327	5434	5280	5118
8.6	5494	5264	5237	5269	5256	5201	5351	5226
9.31667	5436	5249	5176	5128	5181	5292	5257	11426
10.0333	5365	5122	5194	5130	5273	5188	5171	31349
10.75	5507	5099	5228	5224	6078	5112	5035	36058
11.4667	5307	5111	5062	5138	13797	5052	5125	31722
12.1833	5399	5133	5051	5034	30890	5089	5122	31946
12.9	5497	5131	5116	5086	31270	5023	15138	36320
13.6167	5325	5253	5035	5038	31314	5002	29628	34285
14.3333	5323	5130	5034	5066	31955	5098	30571	41416
15.05	5240	5198	4997	4939	30761	22019	30684	32291
15.7667	5359	5189	4996	4989	29879	29187	29744	31152
16.4833	5245	5191	5069	5062	30249	29197	29725	31356
17.2	5284	5080	4971	4966	29649	28716	30871	30126
17.9167	5175	4963	5088	5010	29472	29689	30754	30457
18.6333	5207	4857	5056	4979	28604	28729	29910	29371
19.35	5101	4886	4988	5052	27837	28319	29634	28909
20.0667	5020	4934	4920	4912	27460	28344	29096	28381
20.7833	4957	4992	5016	4922	26817	27721	28468	27519
21.5	5058	5034	4954	4907	25974	26843	27569	26517
22.2167	5034	4968	4908	4800	25585	26439	26872	25892
22.9333	5017	5007	4949	4927	24867	25801	26404	25283
23.65	5011	4959	4921	4898	23878	24572	25662	24875
24.3667	4994	4921	4786	4947	23579	24294	25247	24057
25.0833	4976	5052	4795	4848	23123	23382	24250	23782
25.8	5062	4860	4718	4859	22805	22497	23890	23494
26.5167	5039	4972	4798	4841	22537	22206	23100	22975
27.2333	5036	4846	4732	4816	22168	21945	23215	22805
27.95	5000	4768	4737	4723	22058	21131	22617	22133
28.6667	4912	4664	4761	4754	21739	21407	21938	21878
29.3833	4985	4617	4779	4789	20961	20958	22290	21498
30.1	4850	4779	4785	4716	19860	19268	20995	20128
30.8167	4897	4795	4698	4712	19801	18685	20345	20024
31.5333	4966	4875	4723	4615	20277	19133	20493	20449
32.25	4846	5003	4709	4635	20302	19125	20844	20438
32.9667	4937	4871	4764	4694	20525	19447	20790	20711
33.6833	4785	4827	4670	4642	20152	18552	20096	20118
34.4	4880	4639	4695	4689	20024	18148	19880	19932
35.1167	4791	4593	4685	4551	19717	17793	19739	19601
35.8333	4920	4562	4703	4689	19894	18131	19942	19927
36.55	4866	4660	4569	4603	19522	18211	19612	19441
37.2667	4878	4828	4611	4734	19728	17630	19928	19736
37.9833	4912	4705	4591	4788	19166	17673	19266	19398
38.7	4804	4821	4590	4661	19508	17597	19266	19274
39.4167	4910	4720	4531	4701	19300	17545	19724	19154
40.1333	4729	4613	4637	4603	19277	17384	19091	19296
40.85	4787	4609	4631	4631	19366	17607	19457	18619

## Sheet: Fig3D
Time (h)	Uninfected multi-spot Acrylic bound				263k multi-spot Acrylic bound
0.716667	6024	5956	5775	5759	5978	5790	5808	5626
1.43333	5854	5782	5871	5713	5744	5622	5736	5634
2.15	5754	5802	5923	5647	5721	5584	5617	5712
2.86667	5722	5646	5843	5601	5641	5531	5658	5551
3.58333	5673	5737	5710	5643	5584	5584	5464	5530
4.3	5765	5717	5760	5611	5605	5497	5583	5501
5.01667	5724	5727	5655	5713	5642	5465	5481	5564
5.73333	5698	5767	5629	5569	5715	6527	5559	5541
6.45	5721	5600	5548	5475	5639	25799	5414	5508
7.16667	5730	5658	5490	5450	5668	34929	5449	5306
7.88333	5686	5588	5577	5402	5500	38716	5507	5436
8.6	5801	5471	5469	5378	5614	39538	5560	7448
9.31667	5649	5457	5527	5299	5519	39900	7113	33637
10.0333	5661	5372	5461	5295	5717	39008	29797	34205
10.75	5592	5422	5414	5439	12824	38136	38503	37645
11.4667	5529	5274	5401	5403	33190	37061	38049	37363
12.1833	5480	5363	5456	5408	37275	35772	39104	38182
12.9	5541	5300	5452	5363	36895	34705	37567	38593
13.6167	5546	5241	5384	5239	36561	33775	38201	39085
14.3333	5409	5129	5314	5330	35773	32821	37802	37172
15.05	5513	5142	5284	5215	34745	31640	36127	35948
15.7667	5458	5193	5242	5258	33837	29708	34479	34719
16.4833	5410	5207	5172	5295	35073	30260	34746	34108
17.2	5347	5111	5183	5243	32836	28988	34031	33154
17.9167	5260	5076	5159	5083	31658	28474	32806	31074
18.6333	5323	5129	5238	5287	30046	27700	31307	29969
19.35	5353	5025	5181	5094	29319	27609	30659	28928
20.0667	5397	5041	5180	5172	29091	26916	29370	28130
20.7833	5306	4999	5027	5025	27912	27156	28013	27091
21.5	5316	4947	5107	5034	26438	26463	27343	26814
22.2167	5202	4995	5085	4879	26580	25998	26630	26217
22.9333	5243	5012	4994	4950	25025	25869	26340	25512
23.65	5120	5046	5073	4847	25086	25778	25400	25418
24.3667	5127	5001	5100	4945	24561	25357	24999	25403
25.0833	5116	5011	4992	4898	24322	25167	24878	25008
25.8	5075	5063	5013	4958	23634	25027	24094	24401
26.5167	5032	5084	4940	4935	23142	25108	24058	24184
27.2333	5052	5071	4923	4801	23005	24715	23827	23887
27.95	4921	5122	4975	4891	22781	24448	23769	23891
28.6667	5130	5059	4871	4871	22294	24173	23485	23726
29.3833	5129	4976	4912	4926	22258	23893	23369	23433
30.1	5192	4941	4825	4861	20952	22901	22094	22561
30.8167	5060	4942	4929	5036	20666	22964	21782	23148
31.5333	5021	4924	4882	4976	21301	23286	22281	23374
32.25	5044	4885	4931	4799	21052	23213	21960	23076
32.9667	5039	4767	4942	5049	21712	23543	22608	23498
33.6833	5100	4734	4857	4896	20863	23063	22114	23015
34.4	4950	4829	4817	4988	20654	22975	22066	22875
35.1167	4932	4806	4888	4887	20197	22188	21278	22083
35.8333	5056	4832	4827	4765	20315	22668	21776	22507
36.55	4923	4911	4809	4905	20185	22494	21736	22580
37.2667	5027	4946	4852	4739	20153	22450	21637	22459
37.9833	4956	4838	4815	4885	20196	22218	21835	22054
38.7	5084	4803	4835	4788	20039	22218	21272	22280
39.4167	5118	4817	4884	4804	19660	22321	21442	22037
40.1333	4981	4909	4779	4854	19659	22276	21030	22083
40.85	5068	4781	4707	4761	19518	21874	21246	22102

## Sheet: Fig3E
Time (h)	Uninfected deer multi-spot Stainless Steel bound				Deer CWD multi-spot stainless steel bound
0.716667	4568	4542	4566	4495	4763	4744	4901	4730
1.43333	4687	4608	4617	4573	4714	4930	5017	4848
2.15	4755	4740	4515	4661	4808	4910	5030	4993
2.86667	4725	4707	4533	4665	4896	4941	5088	5160
3.58333	4774	4757	4634	4761	4834	4953	5049	5188
4.3	4729	4795	4693	4973	4913	5014	5054	5253
5.01667	4807	4767	4819	5057	4906	5018	5090	5204
5.73333	4767	4610	4633	5225	5008	6280	5174	5231
6.45	4858	4693	4585	5204	5090	13268	5240	5252
7.16667	4984	4704	4603	5247	4859	22299	6375	5116
7.88333	4995	4700	4988	5200	4882	83103	16011	5352
8.6	4971	4964	5006	5218	4979	89518	42606	5498
9.31667	4968	4752	4859	5234	5610	87193	77473	6301
10.0333	4923	4680	5004	5237	8278	85538	74903	13571
10.75	4923	4900	4985	5248	23392	83436	73253	52702
11.4667	4788	4802	5082	5329	61729	81841	70456	62345
12.1833	4867	4953	5011	5612	59547	78075	66590	59492
12.9	4871	4885	5030	5502	57331	74634	62963	57829
13.6167	5016	4854	4977	5595	56098	73543	60727	55423
14.3333	5180	4790	4792	5462	53972	70866	57278	53009
15.05	5024	4994	4746	5493	50770	68816	54276	50128
15.7667	5042	4958	4828	5577	48905	68055	53251	49136
16.4833	5072	5007	4890	5553	44973	66161	52057	45668
17.2	5063	4771	5035	5503	43316	66451	50311	45583
17.9167	5019	4910	4937	5593	41575	65387	49406	43246
18.6333	5113	5090	5062	5606	39748	65540	49107	42232
19.35	5041	4928	4871	5503	39232	65774	48721	41849
20.0667	5074	4833	4826	5558	37953	65817	48172	41017
20.7833	4985	4981	4909	5539	36814	69048	47223	39944
21.5	4939	4851	4942	5507	35933	71624	47805	41118
22.2167	5001	4824	4679	5484	35720	65847	47202	39912
22.9333	4914	4862	4845	5225	35747	67564	46367	39987
23.65	4944	4911	4948	5394	35614	69563	46356	38930
24.3667	4930	5043	4854	5271	35461	67803	46188	39566
25.0833	5022	5009	4880	5323	35440	68302	46331	38390
25.8	4963	4956	4960	5432	35177	66111	46887	38610
26.5167	4840	5035	4750	5366	35812	65483	47383	38508
27.2333	4889	4754	4768	5341	35177	65790	47821	37463
27.95	4793	4893	4878	5457	35287	65375	47849	37356
28.6667	4752	4971	4835	5209	35184	65347	49628	36593
29.3833	4781	4972	4766	5422	36710	66725	48661	37111
30.1	4691	4805	4869	5427	41374	65103	48624	36734
30.8167	4708	4877	4802	5092	40274	64239	51840	36817
31.5333	4593	4937	4844	5130	39789	64909	48109	36931
32.25	4613	5018	4787	5333	39114	64398	47453	36293
32.9667	4642	4960	4830	5369	39085	68000	48396	36802
33.6833	4725	4779	4655	5004	39621	66363	48174	36257
34.4	4784	4879	4822	5269	38414	62587	49924	35899
35.1167	4754	4930	4735	5312	38720	63692	50162	36327
35.8333	4806	4875	4755	5216	38397	63396	50626	35774
36.55	4806	5007	4742	5244	39031	63919	50198	35716
37.2667	4673	4607	4749	5065	38213	62106	50429	36049
37.9833	4669	4889	4705	5050	38352	63894	47006	35512
38.7	4638	4917	4759	5256	40030	62940	47635	35745
39.4167	4631	4770	4628	5135	39094	62849	47039	35607
40.1333	4576	4856	4749	5197	39345	63831	50428	35629
40.85	4675	4817	4721	5146	37850	62431	49145	35581

## Sheet: Fig3F
Time (h)	Uninfected elk multi-spot Stainless Steel bound				Deer elk multi-spot stainless steel bound
0.716667	4860	4893	4986	4813	4891	4906	4953	4788
1.43333	5026	4950	5124	4941	4997	4874	5051	4996
2.15	5083	5077	5194	5004	5164	5063	5051	5029
2.86667	5067	5019	5258	5149	5110	5231	5033	5355
3.58333	5057	4992	5149	5157	5114	5272	5155	5446
4.3	5075	5018	5174	5334	5116	5264	5208	5374
5.01667	5126	5179	5268	5353	5187	5276	5265	5428
5.73333	5119	5078	5177	5281	5029	5213	5261	5487
6.45	5121	5129	5227	5382	4989	5202	5329	5341
7.16667	5113	5204	5220	5350	5137	5376	5292	5324
7.88333	5126	5236	5332	5443	5108	7145	5280	5368
8.6	5178	5172	5202	5386	5187	8508	6424	5382
9.31667	5037	5200	5228	5363	5738	37827	10624	5527
10.0333	5083	5204	5229	5399	8189	40655	34606	8819
10.75	5161	5210	5209	5351	15337	40085	46854	27000
11.4667	5183	5185	5242	5459	39811	39754	45071	52212
12.1833	5009	5148	5198	5291	42344	39150	43279	56202
12.9	4992	5073	5254	6161	42428	38241	41840	54442
13.6167	5134	5156	5288	6052	42570	36679	40311	52170
14.3333	5050	5068	5159	5932	40250	34644	38136	50711
15.05	5019	5165	5208	5898	39047	33857	36439	48217
15.7667	5002	5069	5090	5930	38273	32367	34946	45599
16.4833	4995	4985	5100	5885	36514	31108	33466	42634
17.2	4935	5050	4950	5781	34728	29803	31815	41418
17.9167	4863	4983	5032	5828	34373	29637	30845	39901
18.6333	4983	5049	5061	5977	32575	28795	30822	38670
19.35	4910	4930	4997	5832	31735	27983	29765	37160
20.0667	4823	4946	5067	5842	31045	27486	29367	36217
20.7833	4847	4868	4931	5636	30494	27548	28801	35810
21.5	4874	4919	5034	5761	29937	27021	28499	35496
22.2167	4730	4831	4955	5326	29671	26586	28456	34894
22.9333	4870	4912	5011	5526	29250	26509	28204	35430
23.65	4676	4852	4959	5435	29104	26563	28192	35049
24.3667	4794	4765	4903	5513	28863	26324	28022	34802
25.0833	4779	4837	4983	5652	29045	26755	28241	35060
25.8	4710	4724	4923	5355	28302	26180	27859	34825
26.5167	4781	4815	4951	5222	28676	26418	27857	34870
27.2333	4791	4773	4940	5620	28685	26500	28103	34869
27.95	4700	4648	4983	5652	28777	26445	27994	34835
28.6667	4722	4661	4822	5248	28606	26228	27824	34883
29.3833	4762	4745	4947	5532	29082	26374	28406	35251
30.1	4737	4627	4820	5444	28375	26099	28043	34928
30.8167	4631	4643	4757	5328	28495	26121	27972	34988
31.5333	4655	4687	4855	5477	28266	26201	27800	34853
32.25	4659	4692	4861	5240	28209	25801	27827	34512
32.9667	4657	4649	4816	5383	28165	25960	27636	34752
33.6833	4510	4736	4711	5449	28052	25934	27562	34387
34.4	4601	4627	4811	5076	27960	25658	27450	34604
35.1167	4609	4623	4789	5214	28221	25490	27562	34496
35.8333	4553	4628	4862	5356	27933	25729	27252	34345
36.55	4614	4649	4768	5160	27842	25610	27507	34296
37.2667	4599	4536	4708	5142	27892	25672	27605	34494
37.9833	4639	4523	4758	5103	27761	25478	27210	34465
38.7	4637	4618	4718	4823	28070	25641	27140	34315
39.4167	4690	4647	4729	5271	28063	25339	27008	34533
40.1333	4571	4653	4742	5250	27704	25119	26998	34176
40.85	4694	4591	4694	4894	27643	25361	27594	34775

## Sheet: Fig4A top solution
Time (h)	CBD (- ctrl) 10-4	DLB 10-4	DLB 10-5	DLB 10-6	DLB 10-7
0.72	8598.25	8691.25	8975	8885	9097
1.44	8516.25	8745.5	8725.5	8839.5	8765.5
2.16	8368.5	8688	8685	8576.5	8700.5
2.88	8248.25	8376.25	8664	8421.5	8798.25
3.6	8315.25	8610.5	8383.5	8526.5	8655.75
4.32	8342	8416.5	8563	8523.5	8707.5
5.04	8210.25	8433.25	8547.5	8552.75	8499.25
5.76	8299.25	8520.5	8617.75	8563.5	8423.5
6.48	8320	8380.75	8519	8350	8524.25
7.2	8199	8530	8356	8268.5	8558
7.92	8364.25	8283.25	8347.5	8396.75	8627.75
8.64	8170	8157.5	8522	8393	8542.25
9.36	8362.5	8387	8494.25	8293.25	8431.75
10.08	8045.5	8479.75	8333	8541	8576.25
10.8	8138.25	8132.5	8638.25	8120.5	8446.25
11.52	8397.75	8350.5	8338	8512.5	8491.5
12.24	8138.75	8032	8298	8361.75	8436.75
12.96	8083.25	8526.75	8313	8611.25	8304.25
13.68	8136.75	8291	8277	8169.25	8363.5
14.4	8241.75	8356.5	8423	8207.75	8285.75
15.12	8149.25	8361.75	8301.25	8341	8399.25
15.84	8219	8403	8325.75	8161.25	8220.25
16.56	8104.5	9191.5	8411.5	8256.75	8678.5
17.28	8086	9784.25	8557.75	8105	8395.5
18	8072	10290	8869.25	8404.5	8328.25
18.72	8257	10916.2	9517.25	8240.75	8241
19.44	8148.25	11779.2	9984.25	8239.5	8179.75
20.16	8018.25	12262	10572	8236.25	8278.75
20.88	8095	13061	11905.2	8177.5	8259.75
21.6	8071.25	14193	12130.5	8423	8208.25
22.32	8017.25	15366	13910.5	8360	8156.75
23.04	7987.75	17359.2	14198.8	8475	8220.25
23.76	7989.75	19014.2	16224.5	8405.75	8236.5
24.48	7985.5	22374.2	17719.2	8776.5	8182.5
25.2	7867.25	23831	19139.5	9483	8116
25.92	7863	27171.5	21151.5	9188.5	8194.75
26.64	8035	28953.5	24201.5	9791.25	8232.75
27.36	7966	32872.8	25697.8	9893	8185
28.08	7896.5	37512.8	30029.5	10434	8117
28.8	7874.25	41269.5	34095.2	10468.8	8240.75
29.52	7954.25	42656.5	38074.5	11318.5	8017.5
30.24	8005.75	49675.8	42142	11752.5	8166.25
30.96	7926	54286.2	44365.5	12960.8	8184.75
31.68	7959.5	58622.2	50528.2	13209.5	8126
32.4	7894.5	64161.5	55765.8	14565.8	8051.5
33.12	7840.5	67283.5	60409.2	15790	8070
33.84	7862.25	69193	63211.2	17074.5	8134.25
34.56	7875.25	75381	69238.8	18797.8	8246
35.28	7796	80235.5	73714	20156.2	8134
36	7904	85966	81407.2	21476	8060.75
36.72	7902	90779	86305.2	23606.5	8182
37.44	7807.5	91857.5	93833.5	25526.2	8174
38.16	7775	99400.5	98787	26499.2	8069.5
38.88	7861	95782.2	101200	28220	8024.25
39.6	7818.5	102937	102878	31113.5	8094.25
40.32	8009.75	99729.5	116099	31228.2	7999.5
41.04	7874.5	112922	119134	33332	8107
41.76	7933	107923	117748	36839.5	8170
42.48	7895.25	112465	121018	37042.8	8067.5
43.2	7933.75	116215	123450	38814.2	8130.75
43.92	7831.5	110994	123117	40836.2	8199.5
44.64	7894.25	112237	128711	42117	8177.5
45.36	7924	112421	124830	42310.2	8206.25
46.08	7894.5	112680	126794	44476.8	8317
46.8	8022	112652	125718	44096.8	8189.25
47.52	8008.75	114740	129588	48398	8291
48.24	8178.75	118570	129469	48266.2	8499.75
48.96	8207.75	113836	131302	48403.2	9501.75
49.68	8119.5	114267	128372	48547.5	11480
50.4	8082.25	118197	124255	48657.5	15361.5

## Sheet: Fig4A bottom surface
Time (h)	CBD (- ctrl) 10-4	DLB 10-4	DLB 10-5	DLB 10-6	DLB 10-7
0.72	11869.8	11676	12097.5	11872.2	11968.2
1.44	11564.5	11280.8	11450.5	11415.8	11507.5
2.16	11101.2	11166	11200.2	11313.8	11353.8
2.88	10845.2	10990.8	11094.8	11319	11182
3.6	10931.8	10898.2	11078.2	11195	11070.5
4.32	11153.5	10911	10974.2	11056	10967.2
5.04	10650	10883.5	10979.8	11100.8	10986.5
5.76	10989	10790.2	10901	10938	10854.5
6.48	10686	10729.8	10788.5	11089.5	10914.2
7.2	10819.2	10684.8	10847	10996.2	10901.5
7.92	10707.5	10645	10830.2	11001.8	10878.8
8.64	10660.5	10655.5	10851.8	11016.8	10808.5
9.36	10916.8	10665.2	10843.2	10927.5	10807.2
10.08	10719.8	10756	10839	11042	10878.8
10.8	10624.2	10604.8	10942.5	11058.8	10857
11.52	10651.8	10803.8	10729.8	11094.5	10861.5
12.24	10687.2	10523	10782	11011	10867.5
12.96	10549.5	10632.5	10740.8	10914.8	10849
13.68	10716.8	10581.2	10709.8	10915.8	10806.8
14.4	10638	10560.5	10707.5	10980.5	10826.8
15.12	10928.2	10600.5	10764.8	10920.8	10688.2
15.84	10720.5	10617.2	10728.2	10962.2	10686.8
16.56	10609.2	10543.5	10770.5	10781.5	10706.8
17.28	10518.2	10602	10776	10950.2	10833.8
18	10641	10677.2	10902.8	10866	10805.8
18.72	10523.8	10959.5	11091.2	10953.8	10577.5
19.44	10465.5	11109.5	11402.2	11069	10704
20.16	10600.5	11876.2	11536.2	10896.5	10772
20.88	10498.8	12529.5	12095.2	10877	10694.5
21.6	10602.5	13454.8	12773	10804.5	10839.2
22.32	10481.5	15771.8	13093.5	10920.5	10658.5
23.04	10582.2	17075.5	14536	10782	10711.8
23.76	10472.2	18232.2	15621.8	10953	10725.2
24.48	10588.2	19578.2	15759	10857.5	10720
25.2	10409.8	21139	16190.5	10971.2	10955
25.92	10370.2	23782.5	18944.2	11198.8	11161.5
26.64	10381.8	27757.2	20357	11350.8	11179.5
27.36	10572.8	28911.2	20777	11800.2	11499.2
28.08	10672.2	32393.2	22550	12313	11539.8
28.8	10662	36036	25879	13173	11722.8
29.52	10662.5	39898.8	28043	13400	11731.8
30.24	10977	43413	29938.8	13767.8	11897.8
30.96	10738.8	46786.8	31575.2	15024.2	12070
31.68	10737.2	51702	35039	15862.8	11894
32.4	10990	57378.5	38174.2	16913.2	12910.8
33.12	11024.5	63104.5	42210	18434.2	13058.2
33.84	11045.5	74099	49022	20950.5	13181.8
34.56	11373.2	78701.2	49097.2	22132.2	13184.8
35.28	11395.2	83639.5	56570.2	24096.5	13896
36	11508.2	91038.8	59153.8	26251.8	13374
36.72	11485.2	98462.8	64497.2	29423.8	13857.8
37.44	11648.5	105589	70238.5	32659.2	14251.5
38.16	11856.8	109990	74253.5	37256.8	14302.5
38.88	12067.5	117496	75320	39652.5	15307.8
39.6	11752.5	129944	81364.2	42892.5	15221.2
40.32	11669.8	133460	91635.2	48166	15182.8
41.04	12085.2	139342	98101.5	51511	16282
41.76	12442.8	141488	100199	61018	16576.2
42.48	12278.8	150204	104941	67372.8	16584.8
43.2	12576.5	152546	109762	70887.2	16618
43.92	12689.2	156397	114341	71824.5	17112
44.64	12933	160712	120788	75837.8	18103.2
45.36	12770.2	156834	122902	76388.8	17405
46.08	13573.5	164108	126580	76924.8	18299.8
46.8	13822.2	163312	130274	77303	18713
47.52	13980.5	173989	132671	77763	19816.5
48.24	13999.2	171028	136472	79192.2	18970.5
48.96	14378.2	167542	136050	79166.8	19584.2
49.68	14521.8	179776	142106	80269.2	20637.5
50.4	14735.5	175545	149829	81108.5	21041.2

## Sheet: Fig4B
	aSyn in Soln				aSyn Surf
CBD (- ctrl) -4	0.01961	0.0196078	0.0196078	0.0196078	0.01961	0.0196078	0.0196078	0.0196078
DLB 10-4	0.03968	0.0396825	0.0330688	0.0408497	0.03858	0.0375375	0.0385802	0.0356125
DLB 10-5	0.03655	0.0375375	0.0375375	0.0330688	0.03858	0.0385802	0.0283447	0.0283447
DLB 10-6	0.01961	0.0196078	0.0295508	0.0295508	0.01961	0.0196078	0.0322997	0.0196078
DLB 10-7	0.01961	0.0196078	0.0196078	0.0196078	0.01961	0.0196078	0.0196078	0.0196078

[truncated: 30 more sheets: Fig4C top, Fig4C bottom, Fig4D, Fig5A solution, Fig5A surface, Fig5b sCJD, Fig5b gCJD, Fig5b GSS, Fig5b Scrapie, Fig6a, Fig6b, Fig6 vCJD, Fig6 FFI, Fig6 gCJD, Fig6 GSS, Fig6 Scrapie, Fig6 CWD, Fig6 C-BSE, Fig6 H-BSE, Fig6 L-BSE …]
